# Supplementary material for: The Provision and Utilization of Traditional Korean Medicine in South Korea: Implications on Integration of Traditional Medicine in a Developed Country
Source: Healthcare (Basel). 2021 Oct 15;9(10):1379. doi: 10.3390/healthcare9101379 (PMC8544406; doi:10.3390/healthcare9101379)
Supplement: Supplementary file 1 [file healthcare-09-01379-s001.zip]

Archive with 1 entries (1 files):
- healthcare-1387480-supplementary.pdf
